# Supplementary material for: Roles of microbiota in autoimmunity in Arabidopsis
Source: bioRxiv. 2023 Jul 4:2023.03.06.531303. Originally published 2023 Mar 7. Preprint. [Version 2] doi: 10.1101/2023.03.06.531303 (PMC10028843; doi:10.1101/2023.03.06.531303)
Supplement: Supplement 1 — Extended Data Table 1. ASV counts of leaf endophytic microbiota in Col-0, bbc and grm1 plants. Extended Data Table 2. Mutations on chromosome 5 (from 4 to 12 Mbp) in the grm1 mutant. Extended Data Table 3. ASV counts of leaf endophytic microbiota in Col-0, tip1 and snc1 plants. Extended Data Table 4. List of Arabidopsis mutants and accessions used in this study. Extended Data Table 5. List of primers used in this study. [file media-1.xlsx]

## Sheet: Ext. Tbl. 1
Extended Data Table 1. ASV counts of leaf endophytic microbiota in Col-0, bbc and grm1 plants.
index	genotype	d__Bacteria;p__Proteobacteria;c__Gammaproteobacteria;o__Xanthomonadales;f__Rhodanobacteraceae;g__Rhodanobacter;__	d__Bacteria;p__Proteobacteria;c__Gammaproteobacteria;o__Burkholderiales;f__Oxalobacteraceae;__;__	d__Bacteria;__;__;__;__;__;__	d__Bacteria;p__Proteobacteria;c__Alphaproteobacteria;o__Rhizobiales;f__Xanthobacteraceae;__;__	d__Bacteria;p__Proteobacteria;c__Alphaproteobacteria;o__Rhizobiales;f__Rhizobiaceae;g__Allorhizobium-Neorhizobium-Pararhizobium-Rhizobium;s__Shinella_sp.	d__Bacteria;p__Proteobacteria;c__Alphaproteobacteria;o__Rhizobiales;f__Rhizobiaceae;g__Allorhizobium-Neorhizobium-Pararhizobium-Rhizobium;__	d__Bacteria;p__Actinobacteriota;c__Actinobacteria;o__Corynebacteriales;f__Corynebacteriaceae;g__Corynebacterium;__	d__Bacteria;p__Proteobacteria;c__Alphaproteobacteria;o__Parvibaculales;f__Parvibaculaceae;g__Parvibaculum;s__uncultured_Alphaproteobacteria	d__Bacteria;p__Actinobacteriota;c__Actinobacteria;__;__;__;__	d__Bacteria;p__Bdellovibrionota;c__Oligoflexia;o__Silvanigrellales;f__Silvanigrellaceae;g__Silvanigrella;__	d__Bacteria;p__Actinobacteriota;c__Actinobacteria;o__Micrococcales;f__Microbacteriaceae;g__Microbacterium;__	d__Bacteria;p__Proteobacteria;c__Alphaproteobacteria;__;__;__;__	d__Bacteria;p__Proteobacteria;c__Alphaproteobacteria;o__Sphingomonadales;f__Sphingomonadaceae;__;__	d__Bacteria;p__Firmicutes;c__Bacilli;o__Paenibacillales;f__Paenibacillaceae;g__Paenibacillus;__	d__Bacteria;p__Proteobacteria;c__Alphaproteobacteria;o__Rhizobiales;f__Devosiaceae;__;__	d__Bacteria;p__Proteobacteria;c__Alphaproteobacteria;o__Rhizobiales;f__Xanthobacteraceae;g__Bradyrhizobium;__	d__Bacteria;p__Cyanobacteria;c__Sericytochromatia;o__Sericytochromatia;f__Sericytochromatia;g__Sericytochromatia;__	d__Bacteria;p__Deinococcota;c__Deinococci;o__Deinococcales;f__Deinococcaceae;g__Deinococcus;s__Deinococcus_sp.	d__Bacteria;p__Proteobacteria;c__Alphaproteobacteria;o__Caulobacterales;f__Caulobacteraceae;g__Caulobacter;__	d__Bacteria;p__Proteobacteria;c__Alphaproteobacteria;o__Caulobacterales;f__Caulobacteraceae;__;__	d__Bacteria;p__Proteobacteria;c__Alphaproteobacteria;o__Rhizobiales;f__Rhizobiaceae;__;__	d__Bacteria;p__Proteobacteria;c__Gammaproteobacteria;o__Burkholderiales;f__Oxalobacteraceae;g__Massilia;__	d__Bacteria;p__Proteobacteria;c__Gammaproteobacteria;o__Xanthomonadales;f__Rhodanobacteraceae;__;__	d__Bacteria;p__Proteobacteria;c__Gammaproteobacteria;__;__;__;__	d__Bacteria;p__Proteobacteria;c__Alphaproteobacteria;o__Micropepsales;f__Micropepsaceae;g__uncultured;__	d__Bacteria;p__Proteobacteria;c__Gammaproteobacteria;o__Burkholderiales;f__Comamonadaceae;__;__	d__Bacteria;p__Proteobacteria;c__Alphaproteobacteria;o__Rhizobiales;f__Devosiaceae;g__Devosia;__	d__Bacteria;p__Actinobacteriota;c__Actinobacteria;o__Corynebacteriales;f__Mycobacteriaceae;g__Mycobacterium;__	d__Bacteria;p__Firmicutes;c__Bacilli;o__Paenibacillales;f__Paenibacillaceae;g__Cohnella;__	d__Bacteria;p__Proteobacteria;c__Alphaproteobacteria;o__Caulobacterales;f__Caulobacteraceae;g__Brevundimonas;__	d__Bacteria;p__Proteobacteria;__;__;__;__;__	d__Bacteria;p__Proteobacteria;c__Gammaproteobacteria;o__Burkholderiales;f__Neisseriaceae;__;__	d__Bacteria;p__Proteobacteria;c__Gammaproteobacteria;o__Pseudomonadales;f__Pseudomonadaceae;g__Pseudomonas;__	d__Bacteria;p__Firmicutes;c__Bacilli;o__Paenibacillales;f__Paenibacillaceae;g__Paenibacillus;s__Paenibacillus_pectinilyticus	d__Bacteria;p__Proteobacteria;c__Gammaproteobacteria;o__Xanthomonadales;f__Xanthomonadaceae;__;__	d__Bacteria;p__Actinobacteriota;c__Actinobacteria;o__Micrococcales;f__Microbacteriaceae;__;__	d__Bacteria;p__Proteobacteria;c__Alphaproteobacteria;o__Sphingomonadales;f__Sphingomonadaceae;g__Sphingopyxis;__	d__Bacteria;p__Bacteroidota;c__Bacteroidia;o__Chitinophagales;f__Chitinophagaceae;g__Chitinophaga;__	d__Bacteria;p__Proteobacteria;c__Alphaproteobacteria;o__Rhizobiales;f__Xanthobacteraceae;g__Rhodopseudomonas;__	d__Bacteria;p__Proteobacteria;c__Alphaproteobacteria;o__Rhizobiales;f__Rhizobiaceae;g__Mesorhizobium;__	d__Bacteria;p__Proteobacteria;c__Alphaproteobacteria;o__Sphingomonadales;f__Sphingomonadaceae;g__Sphingomonas;__	d__Bacteria;p__Actinobacteriota;c__Actinobacteria;o__Propionibacteriales;f__Nocardioidaceae;g__Nocardioides;__	d__Bacteria;p__Proteobacteria;c__Alphaproteobacteria;o__Rhizobiales;f__Beijerinckiaceae;g__Bosea;__	d__Bacteria;p__Bacteroidota;c__Bacteroidia;o__Flavobacteriales;f__Weeksellaceae;g__Chryseobacterium;__	d__Bacteria;p__Firmicutes;c__Bacilli;o__Bacillales;f__Bacillaceae;g__Bacillus;__	d__Bacteria;p__Bacteroidota;c__Bacteroidia;o__Flavobacteriales;f__Flavobacteriaceae;g__Flavobacterium;__	d__Bacteria;p__Firmicutes;c__Bacilli;o__Bacillales;__;__;__	d__Bacteria;p__Firmicutes;c__Bacilli;o__Paenibacillales;f__Paenibacillaceae;g__Paenibacillus;s__Paenibacillus_alginolyticus
C_1_5	Col-0	0	0	125	0	0	28	0	0	0	0	25	0	0	0	0	10	0	0	0	0	0	0	0	0	0	13	0	0	0	18	0	0	250	0	0	0	16	0	0	0	0	0	0	0	117	0	0	0
C_1_6	Col-0	0	0	90	0	0	663	19	0	0	0	0	122	0	2	0	0	0	0	0	0	8	0	0	0	0	72	0	0	0	7	0	0	161	0	0	0	0	0	0	0	0	8	12	11	26	0	0	0
C_1_7	Col-0	0	0	207	0	0	0	0	0	0	0	25	0	0	0	0	0	0	5	0	0	0	0	0	0	0	15	0	13	0	0	0	2	20	0	0	0	0	0	0	0	0	0	0	17	263	0	0	0
C_1_8	Col-0	0	0	33	0	0	25	0	0	0	0	0	0	0	0	0	0	0	0	0	0	0	0	0	0	0	0	0	0	0	0	0	0	10	0	0	0	0	0	0	0	0	0	0	0	0	0	0	0
C_2_5	Col-0	0	0	142	0	0	687	0	7	0	0	9	135	0	234	0	3	0	0	0	0	2	0	6	0	0	178	6	34	0	255	3	0	147	313	0	0	43	0	0	0	0	0	0	0	254	0	0	0
C_2_6	Col-0	16	0	45	0	0	21	0	25	0	0	52	0	0	104	0	0	43	0	0	0	0	0	0	0	0	628	0	11	0	106	0	0	328	104	0	0	6	0	0	3	0	0	0	12	203	0	0	0
C_2_7	Col-0	3	0	99	0	0	151	0	0	0	0	6	47	0	17	0	0	9	0	0	0	0	0	0	0	2	111	0	0	0	204	0	0	73	0	0	0	12	0	0	0	0	0	26	0	129	0	0	0
C_2_8	Col-0	0	0	245	0	0	653	0	0	0	0	0	166	0	48	0	0	0	0	0	0	0	51	9	0	0	74	0	0	12	46	0	0	253	7	0	0	17	0	0	0	0	5	6	0	0	29	0	0
C_3_5	Col-0	0	30	153	0	0	0	0	0	30	0	0	0	0	0	0	0	0	0	0	0	0	0	0	0	0	0	0	6723	0	0	0	0	119	0	0	0	142	0	0	0	0	17	3	0	199	0	0	0
C_3_6	Col-0	0	0	137	0	0	73	0	0	6	0	757	23	0	99	11	0	0	0	0	0	0	0	3	0	0	11	0	859	0	32	0	0	583	0	0	0	34	0	0	0	0	0	99	45	159	0	0	0
C_3_7	Col-0	0	6	140	0	0	442	3	0	32	0	0	113	0	0	0	0	0	0	0	0	0	4	0	0	0	15	0	3770	0	0	0	0	284	0	0	0	343	0	0	0	0	0	10	0	94	0	0	0
C_3_8	Col-0	0	15	70	0	0	0	0	0	0	0	0	0	0	97	0	0	0	0	0	0	0	4	0	0	0	0	0	259	0	0	0	0	232	0	0	0	77	0	0	0	0	0	4	4	31	0	0	40
C_4_5	Col-0	0	0	309	0	0	1445	0	0	0	0	40	293	0	42	0	36	0	0	0	0	0	0	45	0	0	471	0	0	0	200	0	0	3000	0	0	0	13	0	0	0	0	0	4	17	0	0	0	0
C_4_6	Col-0	0	0	188	2	0	0	0	0	0	0	12	0	0	276	0	0	0	0	0	0	0	11	0	0	0	530	0	0	0	22	0	0	131	0	0	0	0	0	0	0	0	0	0	0	4	0	0	103
C_4_7	Col-0	0	0	86	0	0	2230	0	0	0	0	20	414	0	0	0	0	0	0	0	0	0	19	0	0	0	26	0	11	0	309	0	0	386	0	0	0	30	0	0	0	0	9	0	12	9	0	0	0
b_1_1	bbc	0	0	198	0	0	3	0	0	0	0	0	0	0	34	0	0	0	0	0	0	0	0	3	23	0	82	0	6	0	4	3	0	270	30	0	0	0	0	0	0	0	0	0	0	9	0	0	0
b_1_2	bbc	0	0	259	0	0	0	0	0	0	0	0	0	0	0	0	98	0	0	0	0	0	2	0	0	0	794	0	0	0	0	0	0	810	31	0	0	0	0	0	0	13	0	389	0	11	0	0	0
b_1_3	bbc	0	0	368	0	0	4	0	0	6	0	0	0	0	20	0	7	0	0	0	0	0	0	0	0	0	835	0	0	0	0	0	0	1833	0	0	0	0	0	0	0	0	0	0	18	22	0	0	0
b_1_4	bbc	0	6	180	0	0	84	0	0	0	0	50	0	0	18	6	0	0	0	0	0	0	63	0	0	6	39	0	6	0	538	0	0	469	15	0	0	55	0	0	0	0	19	9	111	0	0	0	0
b_2_1	bbc	0	0	422	0	0	38	0	0	0	0	9	0	0	32	0	21	0	0	0	0	0	18	31	0	0	23	0	20	0	73	0	0	2802	0	0	0	0	11	0	0	0	0	0	0	0	0	0	0
b_2_2	bbc	0	0	134	0	0	1004	0	0	0	0	0	0	0	26	0	0	0	0	0	0	0	0	0	0	0	6	0	30	0	0	0	0	344	41	0	0	15	0	0	0	0	0	0	65	0	0	0	69
b_2_3	bbc	0	0	120	0	0	568	0	0	0	0	9	0	0	25	0	23	0	0	0	0	0	48	0	0	0	2946	0	409	0	13	0	0	590	11	0	0	19	0	5	0	0	0	52	203	9	5	0	0
b_2_4	bbc	0	0	165	0	0	2	0	0	4	0	0	0	0	103	0	0	67	0	0	0	0	14	0	0	0	4	0	159	7	0	0	0	867	86	0	0	0	0	0	0	0	0	0	0	21	0	0	130
b_3_1	bbc	0	0	143	0	0	250	3	0	0	0	0	2	0	0	0	6	0	0	0	0	7	0	0	0	0	165	0	159	0	3	0	0	476	58	0	0	9	0	0	0	0	0	86	12	0	0	0	0
b_3_2	bbc	0	0	442	0	0	20	2	0	0	0	0	0	0	5	0	8	0	0	0	0	591	0	0	0	0	7	0	82	0	0	0	0	2745	0	0	0	26	0	0	0	9	11	0	11	66	0	0	0
b_3_3	bbc	0	0	166	0	0	298	0	0	0	0	0	0	0	0	18	0	0	0	0	0	2	59	0	0	0	0	0	143	0	26	0	0	988	11	0	0	54	0	0	0	4	0	654	5	0	0	0	0
b_3_4	bbc	0	0	505	0	0	95	0	0	0	0	9	0	0	22	0	8	0	0	0	0	0	0	29	0	0	174	0	435	0	33	0	0	3941	0	0	0	0	0	0	0	0	3	184	44	30	0	0	0
b_4_1	bbc	0	0	138	3	0	139	0	0	0	0	0	0	22	0	3	23	0	0	0	0	158	0	0	0	0	82	0	0	0	0	0	0	694	6	0	5	7	13	0	0	0	0	12	196	6051	0	0	0
b_4_2	bbc	0	0	575	0	15	20	0	0	4	0	40	0	0	62	0	174	0	0	0	0	212	2	20	0	0	3467	22	23	0	17	0	0	4029	0	0	0	0	42	3	0	0	10	64	0	39	0	0	0
b_4_3	bbc	0	0	198	0	0	838	0	0	0	0	9	103	0	0	0	0	0	0	0	0	236	0	8	0	0	1000	0	0	0	53	0	0	1591	0	0	0	10	0	0	0	16	0	172	0	0	0	0	0
b_4_4	bbc	0	0	274	0	0	602	0	0	0	0	31	0	0	0	0	0	0	0	0	2	0	0	7	0	0	25	10	7	0	305	0	0	1145	6	0	0	0	0	0	0	0	0	110	13	0	0	6	0
9_1_1	grm1	0	10	40	0	0	0	0	0	0	0	0	0	0	0	0	0	0	0	0	0	0	0	22	0	0	28	0	0	0	0	0	0	35975	0	0	0	0	0	0	0	0	0	0	0	0	0	0	0
9_1_2	grm1	0	0	88	0	0	58	0	0	0	0	0	0	0	0	0	0	0	0	0	0	21	0	0	0	0	11	0	0	0	0	0	0	22166	0	12	0	68	0	0	0	0	0	0	0	3	0	0	0
9_1_3	grm1	0	0	57	0	0	52	0	0	0	0	22	0	0	0	0	0	0	0	0	0	0	0	16	0	0	0	0	0	0	0	0	0	25353	0	0	0	0	54	0	0	18	0	0	20	0	0	0	0
9_1_4	grm1	0	2	130	0	0	31	0	0	0	0	0	0	0	0	0	0	0	0	0	0	14	0	0	0	0	4	0	0	0	10	0	0	31756	0	0	0	0	19	0	0	0	0	0	0	0	0	0	0
9_1_5	grm1	0	0	62	0	0	0	0	0	0	0	0	0	0	0	0	0	0	0	0	0	0	0	11	0	0	45	0	0	0	0	0	0	76079	0	0	0	0	0	0	0	0	0	0	0	0	0	0	0
9_2_1	grm1	0	0	107	0	0	0	0	0	0	0	0	0	0	0	3	0	0	0	0	0	0	0	2	0	0	0	0	0	0	0	0	0	44281	0	0	0	0	0	0	0	0	0	545	0	0	0	0	3
9_2_2	grm1	0	0	23	0	0	0	0	0	0	0	0	0	0	0	0	0	0	0	0	0	0	0	0	0	0	0	0	0	0	99	0	0	45920	0	0	0	0	0	0	0	0	0	0	0	0	0	0	0
9_2_3	grm1	0	0	120	0	0	0	0	0	0	0	0	0	0	0	0	0	0	0	0	0	0	0	0	0	0	0	0	0	0	0	0	0	35991	0	0	0	0	0	0	3	0	0	16	0	0	0	0	0
9_2_4	grm1	0	0	10	2	0	0	0	0	0	0	12	0	0	0	0	0	0	0	0	0	0	0	3	0	0	0	0	0	0	0	0	0	20135	0	0	0	16	0	0	0	0	0	1	0	0	0	0	0
9_2_5	grm1	0	0	31	0	0	0	0	0	0	2	296	0	0	0	0	0	0	0	0	0	0	0	0	0	0	18	0	0	0	149	0	0	34701	0	0	0	0	0	0	0	0	0	0	141	0	0	0	7
9_3_1	grm1	0	0	1194	0	0	1	0	0	0	0	0	0	0	0	0	0	0	0	0	0	0	0	0	0	0	0	0	0	0	0	0	0	50842	0	0	0	0	0	0	0	0	0	0	0	3	0	0	0
9_3_2	grm1	0	0	1421	0	0	60	0	0	0	0	0	0	2	0	0	0	0	0	0	0	0	0	0	0	0	26	0	0	0	0	0	0	25835	0	0	0	0	0	0	0	0	0	0	3	0	0	0	0
9_3_3	grm1	0	0	191	0	0	21	0	0	0	0	0	0	0	0	0	0	0	0	0	0	8	0	0	0	0	4	0	0	0	0	0	0	39157	0	0	0	0	0	0	0	9	0	5	0	0	0	0	0
9_3_4	grm1	0	0	369	0	0	20	0	0	0	0	0	0	0	0	0	0	0	0	0	0	0	0	0	0	0	0	0	0	0	0	0	0	47024	0	0	0	0	0	0	0	0	0	0	0	0	0	0	0
9_3_5	grm1	0	0	533	0	0	0	0	0	0	0	0	0	7	0	0	12	0	0	0	0	0	0	2290	0	0	108	0	0	0	0	0	0	26187	0	0	0	0	0	0	0	0	33	19	0	0	0	0	0
9_4_1	grm1	0	0	50	0	0	6	0	0	0	0	0	0	0	0	0	0	0	0	8	0	8	0	0	0	0	0	0	0	0	0	0	0	41117	0	0	0	0	0	0	0	0	4	0	0	0	0	0	0
9_4_2	grm1	0	0	47	0	0	0	0	0	0	0	0	0	0	0	0	0	0	0	0	0	4	0	0	0	0	0	0	0	0	0	18	0	31872	0	0	0	0	0	0	0	0	0	7	0	0	0	0	0
9_4_3	grm1	0	0	146	0	0	0	0	0	0	0	0	0	0	0	0	0	0	0	0	0	0	0	0	0	0	64	0	0	0	0	7	0	35425	0	0	0	0	0	0	0	0	0	0	0	0	0	0	0
9_4_4	grm1	0	0	127	0	0	9	0	0	0	0	3	0	0	0	49	0	0	0	0	0	12	0	0	0	0	0	0	0	0	0	0	0	22099	0	0	0	25	0	0	0	20	4	0	0	0	0	0	0
9_4_5	grm1	0	0	86	0	0	123	0	0	0	0	11	0	0	0	0	0	0	0	0	0	46	0	0	0	0	57	0	0	0	0	3	0	31861	0	0	0	0	0	0	0	6	0	52	101	0	0	0	0
[truncated: 191 more columns]

## Sheet: Ext. Tbl. 2
Extended Data Table 2. Mutations on chromosome 5 (from 4 to 12 Mbp) in the grm1 mutant.
	Nucleotide at Indicated Position
Position	bbc	grm1	Mutant Allele Frequency in grm1-like Pool	Mutant Allele Frequency in bbc-like Pool	Location on Gene Structure	TAIR Gene ID	Gene Annotation
4009605	G	a	0.925	0.307	intron	At5g12380	ANNEXIN 8
4516804	G	a	0.956	0.375	5' UTR	AT5G13990	Exocyst subunit exo70 family protein C2
4582131	G	a	0.952	0.222	5' up-stream of AT5G14210	AT5G14210	Leucine-rich repeat protein kinase family protein
4930790	G	a	0.98	0.344	exon (splice_region)	AT5G15180	Peroxidase 56
5620495	G	a	0.964	0.318	exon	AT5G17080	Cysteine proteinases superfamily protein
5954358	G	a	0.987	0.216	exon	AT5G17980	C2 calcium/lipid-binding and phosphoribosyltransferase C-terminal domain-containing protein
6819010	G	a	0.984	0.229	intron	At5g20200	Nucleoporin-like protein
6877509	G	a	1	0.203	exon (splice_region)	AT5G20350	S-acyltransferase TIP1
6962836	G	a	0.984	0.131	5' UTR	AT5G20580	TMEM192 family protein
7787668	G	a	0.966	0.195	exon	AT5G23150	ENHANCER OF AG-4 protein 2 (HUA2)
8644901	C	t	0.962	0.237	intron	At5g25080	Sas10/Utp3/C1D family
8707051	C	t	0.927	0.296	exon	AT5G25190	Ethylene-responsive transcription factor ERF003
9018048	C	t	0.829	0.26	exon	AT5G25860	F-box/RNI-like superfamily protein
9020048	C	t	0.911	0.292	exon	AT5G25870	Uncharacterized protein
9600376	C	t	0.861	0.429	exon	AT5G27240	DNAJ heat shock N-terminal domain-containing protein
12472926	C	t	0.812	0.293	transposable element	AT5G33226	Gypsy-like retrotransposon family (Athila)

## Sheet: Ext. Tbl. 3
Extended Data Table 3. ASV counts of leaf endophytic microbiota in Col-0, tip1 and snc1 plants.
index	genotype	d__Bacteria;p__Proteobacteria;c__Gammaproteobacteria;o__Xanthomonadales;f__Rhodanobacteraceae;g__Rhodanobacter;__	d__Bacteria;p__Proteobacteria;c__Gammaproteobacteria;o__Burkholderiales;f__Oxalobacteraceae;__;__	d__Bacteria;__;__;__;__;__;__	d__Bacteria;p__Proteobacteria;c__Alphaproteobacteria;o__Rhizobiales;f__Xanthobacteraceae;__;__	d__Bacteria;p__Proteobacteria;c__Alphaproteobacteria;o__Rhizobiales;f__Rhizobiaceae;g__Allorhizobium-Neorhizobium-Pararhizobium-Rhizobium;s__Shinella_sp.	d__Bacteria;p__Proteobacteria;c__Alphaproteobacteria;o__Rhizobiales;f__Rhizobiaceae;g__Allorhizobium-Neorhizobium-Pararhizobium-Rhizobium;__	d__Bacteria;p__Actinobacteriota;c__Actinobacteria;o__Corynebacteriales;f__Corynebacteriaceae;g__Corynebacterium;__	d__Bacteria;p__Proteobacteria;c__Alphaproteobacteria;o__Parvibaculales;f__Parvibaculaceae;g__Parvibaculum;s__uncultured_Alphaproteobacteria	d__Bacteria;p__Actinobacteriota;c__Actinobacteria;__;__;__;__	d__Bacteria;p__Firmicutes;c__Desulfitobacteriia;o__Desulfitobacteriales;f__Heliobacteriaceae;g__uncultured;s__uncultured_Peptococcaceae	d__Bacteria;p__Proteobacteria;c__Gammaproteobacteria;o__Enterobacterales;f__Enterobacteriaceae;__;__	d__Bacteria;p__Actinobacteriota;c__Actinobacteria;o__Micrococcales;f__Microbacteriaceae;g__Microbacterium;__	d__Bacteria;p__Proteobacteria;c__Alphaproteobacteria;__;__;__;__	d__Bacteria;p__Proteobacteria;c__Alphaproteobacteria;o__Sphingomonadales;f__Sphingomonadaceae;__;__	d__Bacteria;p__Firmicutes;c__Bacilli;o__Paenibacillales;f__Paenibacillaceae;g__Paenibacillus;__	d__Bacteria;p__Proteobacteria;c__Alphaproteobacteria;o__Rhizobiales;f__Devosiaceae;__;__	d__Bacteria;p__Proteobacteria;c__Alphaproteobacteria;o__Rhizobiales;f__Xanthobacteraceae;g__Bradyrhizobium;__	d__Bacteria;p__Proteobacteria;c__Alphaproteobacteria;o__Caulobacterales;f__Caulobacteraceae;g__Caulobacter;__	d__Bacteria;p__Firmicutes;c__Bacilli;__;__;__;__	d__Bacteria;p__Proteobacteria;c__Alphaproteobacteria;o__Rhizobiales;f__Devosiaceae;g__Devosia;s__uncultured_Caulobacteraceae	d__Bacteria;p__Proteobacteria;c__Alphaproteobacteria;o__Sphingomonadales;f__Sphingomonadaceae;g__Novosphingobium;__	d__Bacteria;p__Firmicutes;c__Bacilli;o__Lactobacillales;f__Streptococcaceae;g__Streptococcus;s__Streptococcus_gordonii	d__Bacteria;p__Proteobacteria;c__Alphaproteobacteria;o__Caulobacterales;f__Caulobacteraceae;__;__	d__Bacteria;p__Proteobacteria;c__Alphaproteobacteria;o__Rhizobiales;f__Rhizobiaceae;__;__	d__Bacteria;p__Proteobacteria;c__Gammaproteobacteria;o__Burkholderiales;f__Oxalobacteraceae;g__Massilia;__	d__Bacteria;p__Proteobacteria;c__Gammaproteobacteria;o__Xanthomonadales;f__Rhodanobacteraceae;__;__	d__Bacteria;p__Proteobacteria;c__Gammaproteobacteria;__;__;__;__	d__Bacteria;p__Proteobacteria;c__Gammaproteobacteria;o__Burkholderiales;f__Comamonadaceae;__;__	d__Bacteria;p__Actinobacteriota;c__Actinobacteria;o__Micrococcales;f__Microbacteriaceae;g__Microbacterium;s__bacterium_K27(2011)	d__Bacteria;p__Proteobacteria;c__Alphaproteobacteria;o__Rhizobiales;f__Devosiaceae;g__Devosia;__	d__Bacteria;p__Actinobacteriota;c__Actinobacteria;o__Corynebacteriales;f__Mycobacteriaceae;g__Mycobacterium;__	d__Bacteria;p__Proteobacteria;c__Alphaproteobacteria;o__Caulobacterales;f__Caulobacteraceae;g__Brevundimonas;s__uncultured_bacterium	d__Bacteria;p__Proteobacteria;c__Alphaproteobacteria;o__Caulobacterales;f__Caulobacteraceae;g__Brevundimonas;__	d__Bacteria;p__Proteobacteria;__;__;__;__;__	d__Bacteria;p__Proteobacteria;c__Gammaproteobacteria;o__Pseudomonadales;f__Pseudomonadaceae;g__Pseudomonas;__	d__Bacteria;p__Firmicutes;c__Bacilli;o__Paenibacillales;f__Paenibacillaceae;g__Paenibacillus;s__Paenibacillus_pectinilyticus	d__Bacteria;p__Actinobacteriota;c__Actinobacteria;o__Micrococcales;f__Microbacteriaceae;__;__	d__Bacteria;p__Proteobacteria;c__Gammaproteobacteria;o__Burkholderiales;f__Methylophilaceae;__;__	d__Bacteria;p__Proteobacteria;c__Alphaproteobacteria;o__Rhizobiales;__;__;__	d__Bacteria;p__Proteobacteria;c__Alphaproteobacteria;o__Sphingomonadales;f__Sphingomonadaceae;g__Sphingopyxis;__	d__Bacteria;p__Bacteroidota;c__Bacteroidia;o__Chitinophagales;f__Chitinophagaceae;g__Chitinophaga;__	d__Bacteria;p__Bacteroidota;c__Bacteroidia;o__Flavobacteriales;f__Flavobacteriaceae;g__Flavobacterium;s__cf._Chryseobacterium	d__Bacteria;p__Proteobacteria;c__Alphaproteobacteria;o__Rhizobiales;f__Xanthobacteraceae;g__Rhodopseudomonas;__	d__Bacteria;p__Proteobacteria;c__Alphaproteobacteria;o__Rhizobiales;f__Rhizobiaceae;g__Mesorhizobium;__	d__Bacteria;p__Proteobacteria;c__Alphaproteobacteria;o__Sphingomonadales;f__Sphingomonadaceae;g__Sphingomonas;__	d__Bacteria;p__Actinobacteriota;c__Actinobacteria;o__Propionibacteriales;f__Nocardioidaceae;g__Nocardioides;__	d__Bacteria;p__Proteobacteria;c__Alphaproteobacteria;o__Rhizobiales;f__Beijerinckiaceae;g__Bosea;__	d__Bacteria;p__Bacteroidota;c__Bacteroidia;o__Flavobacteriales;f__Weeksellaceae;g__Chryseobacterium;__
C_1_1	Col-0	0	133	384	0	0	149	0	0	0	0	0	0	0	0	33	0	0	0	0	0	0	0	0	0	0	0	0	20	0	0	72	0	6	0	91	10	0	0	0	0	0	0	0	0	0	17	0	0
C_1_2	Col-0	0	0	78	0	0	46	0	0	0	0	0	0	6	0	0	0	0	0	0	0	0	0	0	0	3	2	0	101	0	0	0	0	0	0	63	0	0	0	0	5	0	0	0	0	0	0	0	0
C_1_3	Col-0	0	0	184	0	0	4	0	0	0	0	0	0	0	0	46	0	0	0	0	0	0	0	0	0	0	0	0	380	0	0	17	0	0	0	434	0	0	0	0	3	0	0	0	0	0	0	0	0
C_1_4	Col-0	0	3	300	0	0	506	0	0	0	0	0	0	0	0	34	0	0	0	0	0	0	0	0	0	896	0	0	286	0	0	0	0	198	0	2577	0	0	0	5	3	0	0	0	0	0	0	8	79
C_2_1	Col-0	0	0	192	0	0	325	0	0	0	0	0	32	0	0	39	0	5	0	0	0	0	0	0	0	0	0	0	35	0	4	0	0	97	0	220	9	0	0	0	0	0	0	0	6	0	10	0	74
C_2_2	Col-0	0	0	136	0	0	306	0	0	0	0	0	0	69	0	18	0	0	0	0	0	0	0	0	2	0	0	0	192	0	0	0	0	417	0	282	0	0	0	0	926	0	0	0	0	0	9	114	14
C_2_3	Col-0	0	0	168	0	0	17	0	0	0	12	0	32	0	0	814	8	0	0	0	0	3	0	0	0	57	54	0	1077	0	0	17	0	0	0	396	107	0	0	0	11	0	0	0	0	0	0	0	41
C_2_4	Col-0	0	0	80	0	0	10	0	0	0	0	0	32	0	0	39	8	4	0	0	0	0	0	0	0	38	3	0	31	0	0	0	0	0	0	99	56	0	0	0	0	0	0	2	0	0	0	0	34
C_3_1	Col-0	0	0	90	5	0	0	0	0	3	0	0	0	0	0	0	0	0	0	0	0	0	0	0	0	0	0	0	21	0	4	1044	0	0	0	128	0	0	0	0	54	3	0	0	8	0	0	0	8
C_3_2	Col-0	0	0	154	7	0	6	0	7	0	0	0	0	0	3	106	0	0	0	0	0	0	0	0	3	13	6	0	164	0	7	1146	0	0	0	158	0	0	0	0	219	0	0	0	0	0	0	0	12
C_3_3	Col-0	0	0	62	0	0	0	0	0	20	0	0	7	0	0	145	0	0	0	0	0	0	0	0	0	0	0	0	0	0	0	2528	0	0	0	265	84	0	0	0	61	0	0	0	0	0	0	13	0
C_3_4	Col-0	0	3	212	0	0	192	0	0	0	0	0	15	44	0	8	0	0	0	0	0	0	0	0	0	0	0	0	85	0	0	641	0	0	3	1077	0	0	0	0	87	0	0	0	0	0	0	0	20
C_4_1	Col-0	0	0	369	0	0	1226	0	0	0	0	0	0	222	0	10	0	0	0	0	0	0	0	0	6	0	0	0	673	0	4	0	0	19	0	1563	0	0	0	0	114	0	0	0	0	0	0	14	298
C_4_2	Col-0	0	0	144	0	0	277	0	0	0	0	0	37	0	0	23	0	0	0	0	0	0	0	0	0	14	3	0	100	0	0	6	0	62	0	183	0	0	0	0	0	0	0	0	0	0	0	16	30
C_4_3	Col-0	0	0	17	0	0	93	0	0	0	0	0	5	26	0	0	0	0	0	12	0	0	0	0	0	0	0	0	36	0	0	7	0	0	0	135	0	0	0	0	12	0	0	0	0	0	0	0	0
C_4_4	Col-0	0	0	135	0	0	3968	0	0	0	0	0	7	407	0	9	0	8	2	0	0	36	0	4	50	17	8	0	1080	0	0	8	0	84	0	621	0	0	0	0	55	0	0	0	0	0	0	242	24
t_1_1	tip1	0	0	61	0	0	0	0	0	0	0	0	168	0	0	46	0	0	0	0	0	0	0	0	0	0	0	0	0	0	0	0	0	27	0	56426	0	0	0	0	0	0	0	0	0	0	0	75	180
t_1_2	tip1	0	0	30	0	0	0	0	0	0	0	0	197	0	0	0	0	0	0	0	0	0	0	0	0	0	0	0	0	0	0	0	0	0	3	25055	0	4	0	0	0	0	0	0	0	0	0	0	119
t_1_3	tip1	0	0	14	0	0	0	0	0	0	0	0	229	0	0	0	0	0	0	0	0	0	0	0	12	0	0	0	21	0	0	0	0	79	0	22014	0	0	0	0	0	0	0	0	0	0	0	0	590
t_1_4	tip1	0	0	370	0	0	0	0	0	0	0	0	0	0	0	0	0	0	0	0	0	0	0	0	0	3	0	0	0	0	0	0	0	15	0	34469	0	0	0	0	0	0	0	0	0	0	0	0	17
t_1_5	tip1	0	0	49	0	0	0	0	0	0	0	0	118	0	0	0	0	0	0	0	0	0	0	0	0	0	0	2	0	0	0	0	0	0	0	12502	0	0	0	0	0	0	0	0	0	0	0	10	204
t_2_1	tip1	0	0	27	0	0	10	0	0	0	0	0	559	0	0	39	8	0	0	0	0	0	0	4	76	0	28	0	133	0	0	0	0	396	0	19148	0	0	0	0	0	0	0	0	0	0	0	186	12
t_2_2	tip1	0	0	13	0	0	0	0	0	0	0	0	438	0	0	0	0	0	0	0	3	0	0	0	6	356	0	3	0	0	0	0	0	91	0	26737	11	0	0	128	0	0	0	0	0	0	0	36	3308
t_2_3	tip1	0	6	32	0	0	25	0	0	0	0	0	578	0	0	23	8	0	0	0	0	0	0	0	57	143	0	0	148	0	0	0	0	199	2	30032	0	0	0	22	0	0	0	0	0	0	0	42	745
t_2_4	tip1	0	2	0	0	0	0	0	0	0	0	0	471	0	0	0	0	0	0	0	0	0	0	0	0	338	0	0	244	0	0	0	0	44	0	40573	0	0	0	125	3	0	0	0	0	0	0	86	1985
t_2_5	tip1	0	0	0	0	0	0	0	0	0	0	0	667	0	0	0	0	0	0	0	0	0	0	0	13	0	0	0	0	0	0	0	0	110	0	19889	0	0	0	0	0	0	0	3	0	0	0	4	675
t_3_1	tip1	0	0	19	0	0	5	0	0	0	0	0	539	0	0	0	31	0	0	0	0	0	0	0	91	0	0	0	0	0	0	0	0	125	0	30525	0	0	0	23	3	18	0	0	0	0	0	298	2240
t_3_2	tip1	0	0	20	0	0	0	0	0	0	0	0	310	0	0	0	0	0	0	0	0	0	0	0	60	0	3	0	0	0	0	3	0	54	0	22548	0	0	0	0	4	0	0	0	0	0	0	41	1829
t_3_3	tip1	0	0	83	0	0	0	0	0	0	0	0	276	9	0	28	5	0	0	0	0	0	0	0	69	0	0	0	52	0	0	0	0	327	0	13272	0	0	0	0	0	0	0	0	0	0	0	134	2482
t_3_4	tip1	0	0	181	0	0	0	0	0	0	0	0	38	27	0	0	15	0	0	0	0	0	0	0	184	0	0	0	0	0	0	0	0	299	0	25253	0	0	0	1	43	0	0	3	0	0	0	700	286
t_3_5	tip1	0	0	33	0	0	7	0	0	0	0	0	333	0	0	144	49	0	0	0	0	0	0	0	19	0	0	0	0	0	0	0	0	33	9	22773	0	0	0	0	6	8	0	0	0	0	0	26	10892
t_4_1	tip1	0	0	6	0	0	5	0	0	0	0	0	414	0	0	0	0	0	0	0	0	0	0	0	0	0	0	0	0	0	3	0	0	132	0	18757	0	0	0	37	0	0	0	0	0	4	0	90	464
t_4_2	tip1	0	0	3	0	0	3	0	0	0	0	0	517	0	0	0	0	0	0	0	0	0	0	0	0	0	0	0	7	0	0	0	0	67	0	27413	0	0	0	0	0	0	0	0	0	0	0	116	833
t_4_3	tip1	0	0	0	0	0	3	0	0	0	0	0	764	0	0	0	0	0	0	0	0	0	0	0	0	0	0	0	0	0	0	0	0	139	0	23422	0	0	0	0	0	0	0	0	0	0	0	6	906
t_4_4	tip1	0	0	10	0	0	172	0	0	0	0	0	308	0	0	56	0	0	0	0	0	0	0	0	8	0	0	0	0	0	0	0	0	171	3	14348	0	0	0	0	0	0	0	0	0	0	0	0	1031
t_4_5	tip1	0	0	0	0	0	12	0	0	0	0	0	57	0	0	0	0	0	0	0	0	0	0	0	0	0	0	0	0	0	0	0	0	16	0	14894	0	0	0	0	0	0	0	0	0	0	0	84	1900
s_1_1	snc1	0	6	250	0	4	0	0	0	0	0	0	13	0	0	198	4	0	0	0	0	0	0	0	0	0	12	0	82	0	0	0	0	0	0	429	0	0	0	0	119	0	0	0	0	0	0	0	29
s_1_2	snc1	0	9	308	0	0	7	0	0	0	0	0	9	0	0	0	0	0	0	0	0	0	0	0	0	0	80	0	70	0	0	0	0	0	0	1050	0	0	0	0	50	13	0	0	0	0	36	12	6
s_1_3	snc1	0	0	364	0	0	36	0	2	0	0	0	8	0	0	0	0	5	0	0	0	0	0	0	0	0	26	0	0	0	6	0	0	0	0	1856	0	0	84	0	28	15	0	0	0	0	9	0	0
s_1_4	snc1	0	0	213	0	0	5	0	0	0	0	0	42	0	0	0	0	0	0	0	0	0	0	0	0	0	645	0	91	0	0	0	0	151	0	301	0	3	250	0	124	9	0	0	0	3	38	0	5
s_1_5	snc1	0	0	431	0	0	0	0	0	0	0	0	0	0	0	3	0	0	0	0	4	0	0	0	0	0	94	0	6	0	0	0	0	0	0	1249	0	0	0	0	248	0	0	0	0	0	37	0	43
s_2_1	snc1	0	0	312	0	17	9	0	0	0	0	0	53	0	5	251	0	0	0	0	0	0	0	6	0	37	0	0	12	0	5	128	0	238	0	1683	0	0	0	0	81	4	0	0	0	0	7	7	173
s_2_2	snc1	0	0	170	0	0	0	0	0	0	0	0	34	0	0	269	7	0	0	0	0	0	0	0	0	0	0	0	14	2	0	12	0	30	0	249	0	0	0	0	30	0	0	0	0	0	33	0	117
s_2_3	snc1	0	0	221	0	13	25	0	0	0	0	0	81	0	0	205	0	19	0	5	0	0	0	0	0	72	28	0	0	0	18	177	0	41	0	666	0	0	0	0	82	15	12	0	0	0	0	0	89
s_2_4	snc1	0	0	270	0	0	32	0	0	0	0	0	565	19	0	113	0	0	3	0	0	0	0	0	7	42	24	0	73	0	4	96	0	8	0	1762	99	0	0	0	34	0	0	0	6	0	0	0	118
s_2_5	snc1	6	0	94	0	0	16	0	0	0	0	0	63	0	0	287	0	0	0	0	0	0	0	5	0	16	0	0	6	0	0	8	0	13	0	184	0	0	0	0	25	0	0	0	0	0	0	0	100
s_3_1	snc1	0	0	231	0	0	0	0	0	0	0	0	0	20	0	12	0	0	0	0	0	0	0	0	0	0	71	0	79	0	0	0	0	93	0	531	0	0	0	0	19	2	0	0	0	0	21	0	379
s_3_2	snc1	0	0	200	0	0	0	0	0	0	0	0	309	0	0	75	0	0	0	0	0	0	0	0	0	0	4	0	18	0	0	31	0	10	0	207	514	0	0	0	0	0	0	0	0	0	0	4	56
s_3_3	snc1	0	0	220	0	0	28	0	0	0	0	0	0	0	0	6	0	0	0	0	0	0	0	0	0	4	0	0	641	0	0	6	0	0	3	235	0	0	0	0	0	0	0	0	0	0	0	0	32
s_3_4	snc1	0	0	244	0	7	6	0	0	0	0	0	0	0	0	141	0	0	0	0	0	0	0	0	0	7	15	0	105	0	0	0	0	0	0	1001	0	0	0	0	52	0	0	0	0	0	0	0	10
s_3_5	snc1	0	0	160	0	0	9	0	0	0	0	0	37	0	0	21	2	0	0	0	0	0	0	0	0	0	26	0	104	0	0	6	3	55	0	379	0	0	0	0	48	3	0	0	0	0	6	10	6
s_4_1	snc1	0	0	420	0	0	151	0	0	6	0	0	58	20	0	0	11	0	0	0	0	0	0	0	0	6	9	0	481	0	0	6605	0	45	0	3465	0	0	0	0	965	0	0	0	0	2	0	6	63
s_4_2	snc1	0	0	165	0	3	13	20	0	6	0	13	20	0	9	0	11	7	0	0	0	0	8	0	0	0	0	0	19	0	11	536	0	0	0	1030	0	0	0	0	209	0	0	0	0	0	0	24	17
s_4_3	snc1	0	155	85	0	0	18	0	0	0	0	0	16	0	0	0	0	0	0	0	0	0	0	0	0	945	0	0	39	0	0	849	0	9	0	400	0	0	0	0	316	0	0	0	8	12	9	2	0
s_4_4	snc1	0	0	85	0	0	3537	0	0	2	0	0	80	451	0	0	0	0	0	0	0	0	0	0	0	0	9	0	0	0	0	793	0	35	0	239	0	0	0	0	487	0	0	0	0	0	2	16	0
s_4_5	snc1	0	0	122	0	0	14	8	0	22	0	0	38	0	0	16	0	0	0	0	0	0	0	0	14	20	11	0	48	0	10	2614	0	0	0	539	0	0	0	0	229	0	0	0	0	0	41	0	10
[truncated: 209 more columns]

## Sheet: Ext. Tbl. 4
Extended Data Table 4. List of Arabidopsis mutants and accessions used in this study.
Accession	At Number	Stock Number/Allele
Col-0	n/a	CS70000
C24	n/a	CS22620
Est-1	n/a	CS22629
Genotype/mutant	At Number	Stock Number/Allele
tip1W171STOP	At5g20350	Allele isolated from this study
tip1 (T-DNA alleles)	At5g20350	SALK_020996
		SALK_052842
snc1	At4g16890	CS69908; gift from Dr. Xin Li's lab
chs3	At5g17890	chs3-1 (CS8000)
dnd1	At5g15410
dnd2	At5g54250
aca4 aca11	At2g41560 (ACA4)	aca4-3 (SALK_029620)
	At3g57330 (ACA11)	aca11-5 (Sail_269_C07 [CS872685])
acd5	At5g51290	CS862575
lsd1	At4g20380	CS864901

## Sheet: Ext. Tbl. 5
Extended Data Table 5. List of primers used in this study.
Primer Name	Sequence (5' --> 3')	Purpose
PR1_4eco_rt_F	CAACTGCAGACTCATACACTC	PR1 qPCR
PR1_4eco_rt_R	CTCCAAACAACTTGAGTGTAG
FRK1_seq_F2	ATTTGGTAGAAATCCGGAC	FRK1 qPCR
SAIL_394_E09_RP	CTGAGTACTTAAAGTATCGC
PP2AA3_4eco_rt_F	CGCAAGATGATCAAGATTCG	PP2AA3 qPCR
PP2AA3_4eco_rt_R	AACTTCTGCCTCATTATCAC
grm1_seqF1	AAACGCGACGGATCATACTG	Sequencing for grm1 mutation
At5g20350_rt_F	ACATGTTGCCGCACAGTATG	TIP1 qPCR; flanking grm1 mutation
At5g20350_rt_R	CTTCTTTGTCTTGTCGTCCTC
gAt5g20350_attB1	ggggacaagtttgtacaaaaaagcaggcttcGTGGTGATTGTCAACTACAAC	TIP1 genomic clone primers
gAt5g20350_attB2	ggggaccactttgtacaagaaagctgggtcttccatgacaaagtgtctcag
SALK_020996_LP	CACCATTGTCCTTGGGTATC	Genotyping primers for SALK_020996
SALK_020996_RP	TCATTTGTGGTTATGTTCCTTG
SALK_052842_RP	CTTGAAGTTCTAGCGATGCTG	Genotyping primers for SALK_052842
SALK_052842_LP	tgatgtaatcaatgactcgagg
799F	acactgacgacatggttctacaAACMGGATTAGATACCCKG	Primers used for primary amplication of the v5/v6 region of 16S rRNA gene
1193R	tacggtagcagagacttggtctACGTCATCCCCACCTTCC
BAK1_as_F	GCTTGCGTATTTACATGATCAcTG	Paired with BAK1_common_R to amplify wild-type copy of BAK1
bak1-5_as_F	GCTTGCGTATTTACATGATCAgTa	Paired with BAK1_common_R to amplify bak1-5 allele
BAK1_common_R	ACATCATCATCATTCGCGAG
BKK1-1_F	TGGCTCAGAAGAAAACCACAG	Genotype bkk1-123 (Salk_057955)
BKK1-1_R	CTGCTCCACTTCTGTTTCCAC
GK_096F09_RP	CTGTTTATGGAGAAGTGTCTG	Genotype cerk1-2 (GABI_096F09)
GK_096F09_LP	AATGTATCTCATACTCGGACG
wtCh5_6877509_asF	GAAGAAGCCCCTTGCATTcg	Paired with Ch5_6877509_R to amplify wild-type copy of TIP1
mCh5_6877509_asF	GAAGAAGCCCCTTGCATgGa	Paired with Ch5_6877509_R to amplify tip1W171STOP allele
Ch5_6877509_R	ccacccagtatacttggcaac
